# Supplementary material for: The Genus Miconia Ruiz & Pav. (Melastomataceae): Ethnomedicinal Uses, Pharmacology, and Phytochemistry
Source: Molecules. 2022 Jun 27;27(13):4132. doi: 10.3390/molecules27134132 (PMC9267935; doi:10.3390/molecules27134132)
Supplement: Supplementary file 1 [file molecules-27-04132-s001.zip]

Archive with 1 entries (1 files):
- molecules-1765101-supplementary.pdf
